# Supplementary material for: OsGRETCHENHAGEN3-2 modulates rice seed storability via accumulation of abscisic acid and protective substances
Source: Plant Physiol. 2021 Feb 11;186(1):469–82. doi: 10.1093/plphys/kiab059 (PMC8154041; doi:10.1093/plphys/kiab059)
Supplement: kiab059_Supplementary_Data [file kiab059_supplementary_data.zip]

Archive with 2 entries (2 files):
- pp.01355.2020-s01.pdf
- pp.01355.2020-s02.xlsx
