# Supplementary material for: OsGRETCHENHAGEN3-2 modulates rice seed storability via accumulation of abscisic acid and protective substances
Source: Plant Physiol. 2021 Feb 11;186(1):469–82. doi: 10.1093/plphys/kiab059 (PMC8154041; doi:10.1093/plphys/kiab059)
Supplement: kiab059_Supplementary_Data [file kiab059_supplementary_data.zip › pp.01355.2020-s02.xlsx]

## Sheet: S1
Supplementary Data Set 1. List of 252 rice accessions used in this study
Num	Origin	Name	Subspecies	Resequenced or not
CR001	OryzaSNP Project	Sadu-cho	Ind	Yes
CR002	OryzaSNP Project	Dom Sufid	TrJ	Yes
CR003	OryzaSNP Project	Gerdeh	TeJ	Yes
CR004	OryzaSNP Project	LIJIANGXINTUANHEIGU	TeJ	Yes
CR005	OryzaSNP Project	AZUCENA	TrJ	YES
CR006	OryzaSNP Project	SHANHUAZHAN2	Ind	Yes
CR007	OryzaSNP Project	Swarna	Ind	Yes
CR008	OryzaSNP Project	MOROBEREKAN	Ind	Yes
CR009	OryzaSNP Project	CYPRESS	TrJ	Yes
CR010	OryzaSNP Project	IR64	Ind	No
CR011	OryzaSNP Project	TAINONG67	TeJ	Yes
CR012	OryzaSNP Project	N 22	TrJ	Yes
CR013	OryzaSNP Project	M202	TeJ	Yes
CR014	OryzaSNP Project	Dular	TrJ	Yes
CR015	OryzaSNP Project	ZS97	Ind	Yes
CR016	OryzaSNP Project	Nipponbare	TeJ	Yes
CR017	OryzaSNP Project	MH63	Ind	Yes
CR018	China core germplasm	LAOGUANGTOU83	TeJ	Yes
CR019	China core germplasm	BAIMAODAO	TeJ	No
CR020	China core germplasm	AIJIAONANTE	Ind	YES
CR021	China core germplasm	GUANGLUAI4HAO	Ind	Yes
CR022	China core germplasm	XIANGAIZAO10	Ind	Yes
CR023	China core germplasm	JING7623	TeJ	No
CR024	China core germplasm	JINNANTE B	Ind	Yes
CR025	China core germplasm	FUNINZIPI	TeJ	Yes
CR026	China core germplasm	ZHENSHAN97B	Ind	Yes
CR027	China core germplasm	QINGSIAI16B	Ind	Yes
CR028	China core germplasm	WEIGUO	TeJ	Yes
CR029	China core germplasm	DIANRUI409B	Ind	Yes
CR030	China core germplasm	LIAOJING287	TeJ	Yes
CR031	China core germplasm	HUHUI628	TeJ	Yes
CR032	China core germplasm	88B	Ind	YES
CR033	China core germplasm	XIANGHUI91269	Ind	No
CR034	China core germplasm	LONGHUAMAOHU	TeJ	Yes
CR035	China core germplasm	LUCAIHAO	Ind	Yes
CR036	China core germplasm	ZHONGLOU1HAO	TeJ	Yes
CR037	China core germplasm	YELICANGHUA	TeJ	Yes
CR038	China core germplasm	SUFENG101	Ind	Yes
CR039	China core germplasm	CHENGDUAI3HAO	Ind	Yes
CR040	China core germplasm	SANKECUN	Ind	Yes
CR041	China core germplasm	JIABALA	Ind	Yes
CR042	China core germplasm	TAISANNUO	Ind	Yes
CR043	China core germplasm	GUOCAO2HAO	Ind	Yes
CR044	China core germplasm	HUKE3HAO	Ind	Yes
CR045	China core germplasm	TEQINGXUANHUI	Ind	Yes
CR046	China core germplasm	HUANGSIGUIZHAN	Ind	Yes
CR047	China core germplasm	XIANGWANXIAN3HAO	Ind	Yes
CR048	China core germplasm	TAIZHONG65	TrJ	No
CR049	China core germplasm	ZAOSHUNONGHU6	TeJ	Yes
CR050	China core germplasm	JINYOU1HAO	Ind	Yes
CR051	China core germplasm	CHENGNONGSHUIJING	Ind	Yes
CR052	China core germplasm	PEIC122	TeJ	Yes
CR053	China core germplasm	GUIHUAHUANG	TeJ	Yes
CR054	China core germplasm	MOMI	Ind	Yes
CR055	China core germplasm	XIUSHUI115	TeJ	Yes
CR056	China core germplasm	SANBAILI	Ind	Yes
CR057	China core germplasm	JINDAO1HAO	TeJ	Yes
CR058	China core germplasm	DANDONGLUDAO	TeJ	Yes
CR059	China core germplasm	LIUSHA1HAO	Ind	Yes
CR060	China core germplasm	BAWANGBIAN1	Ind	Yes
CR061	China core germplasm	DONGTINGWANXIAN	Ind	Yes
CR062	China core germplasm	YANGDAO2HAO	Ind	Yes
CR063	China core germplasm	ZHENGDAO5HAO	TeJ	No
CR064	China core germplasm	JING87-304	TeJ	Yes
CR065	China core germplasm	SUJING2HAO	TeJ	Yes
CR066	China core germplasm	HONGWAN1HAO	Ind	Yes
CR067	China core germplasm	LIUSHIZAO	Ind	Yes
CR068	China core germplasm	MUXIQIU	TeJ	Yes
CR069	China core germplasm	TAIZHONGXIANXUAN	Ind	Yes
CR070	China core germplasm	DANGYU5HAO	Ind	Yes
CR071	China core germplasm	YOUMANGZAOJING	TeJ	Yes
CR072	China core germplasm	LAOHUZHONG	TeJ	Yes
CR073	China core germplasm	NANTEHAO	Ind	Yes
CR074	China core germplasm	ESINIU	Ind	Yes
CR075	China core germplasm	CUNSANLI	TeJ	No
CR076	China core germplasm	HUANGKEZAOGANG	TeJ	Yes
CR077	China core germplasm	NANTIANGANGJIU	TeJ	No
CR078	China core germplasm	BENBANGGU	Ind	Yes
CR079	China core germplasm	QITOUBAIGU	Ind	Yes
CR080	China core germplasm	MUGUANUO	TeJ	Yes
CR081	China core germplasm	HANMADAO	Ind	Yes
CR082	China core germplasm	GAOYANGDIANDAO	TeJ	Yes
CR083	China core germplasm	CHIKENUO	TeJ	Yes
CR084	China core germplasm	HAOBUKA	TrJ	No
CR085	China core germplasm	FANHAOPI	TrJ	Yes
CR086	China core germplasm	LIXINJING	TeJ	Yes
CR087	China core germplasm	BAIGEDAO	TeJ	No
CR088	China core germplasm	TIEGANWU	TeJ	Yes
CR089	China core germplasm	MEIHUANUO	Ind	No
CR090	China core germplasm	LAMUJIA	TeJ	No
CR091	China core germplasm	MENJIAGAO1	Ind	Yes
CR092	China core germplasm	XIAOHONGGU	Ind	Yes
CR093	China core germplasm	JINXIBAI	Ind	Yes
CR094	China core germplasm	JINBAOYIN	Ind	Yes
CR095	China core germplasm	HONGAINUO	Ind	Yes
CR096	China core germplasm	AIZAIZHAN	Ind	No
CR097	China core germplasm	DONGTINGWANXIAN2	Ind	No
CR098	China core germplasm	BABAILI	TeJ	Yes
CR099	China core germplasm	QIYUEXIAN	Ind	Yes
CR100	China core germplasm	YUYANNUO	TeJ	Yes
CR101	China core germplasm	MAMAGU	Ind	Yes
CR102	China core germplasm	QINGKE	Ind	No
CR103	China core germplasm	HONGKEZHENUO	TeJ	Yes
CR104	China core germplasm	MOWANGGUNEI	Ind	Yes
CR105	China core germplasm	HONGGU	Ind	No
CR106	China core germplasm	ZIMI	Ind	No
CR107	China core germplasm	XIANGGU	Ind	Yes
CR108	China core germplasm	XIMAXIAN	TeJ	Yes
CR109	China core germplasm	JINNANTE43B	Ind	Yes
CR110	China core germplasm	XIANGZAIXIAN7HAO	Ind	Yes
CR111	China core germplasm	80B	Ind	YES
CR112	China core germplasm	BAOXIE123B	Ind	No
CR113	China core germplasm	LIMINGB	TeJ	Yes
CR114	China core germplasm	GU154	Ind	Yes
CR115	China core germplasm	NINHUI21	TeJ	Yes
CR116	China core germplasm	SHUIYUAN300LI	TeJ	Yes
CR117	China core germplasm	XIANGAIB	Ind	Yes
CR118	China core germplasm	AITUOGU151	Ind	YES
CR119	China core germplasm	TAIDONGLUDAO	TrJ	Yes
CR120	China core germplasm	MENJIADING2	Ind	Yes
CR121	China core germplasm	JIEFANGXIAN	Ind	Yes
CR122	China core germplasm	HONGQI5HAO	TeJ	Yes
CR123	China core germplasm	BAIKEHUANUO	Ind	Yes
CR124	China core germplasm	LIUYEZHAN	Ind	Yes
CR125	China core germplasm	AIHECHI	Ind	YES
CR126	China core germplasm	XIANGNUO	TeJ	Yes
CR127	China core germplasm	XUANENCHANGTAN	Ind	Yes
CR128	China core germplasm	JINZHINUO	Ind	Yes
CR129	China core germplasm	WUZIDUI	TeJ	Yes
CR130	China core germplasm	XIBAINIAN	Ind	Yes
CR131	China core germplasm	ZEGU	Ind	Yes
CR132	China core germplasm	CUNGUNUO	TeJ	Yes
CR133	China core germplasm	LENGSHUIGU2	TeJ	Yes
CR134	China core germplasm	WUJUEHONGGU	Ind	Yes
CR135	China core germplasm	NANGAOGU	Ind	Yes
CR136	China core germplasm	MOWANGGUNEI	Ind	No
CR137	China core germplasm	QITOUGU	Ind	Yes
CR138	China core germplasm	HUANGPINUO	TeJ	Yes
CR139	China core germplasm	9311	Ind	YES
CR140	China core germplasm	ZHONGHUA11	TeJ	Yes
CR141	China core germplasm	BALILA	TeJ	Yes
CR142	China core germplasm	NANJING11	Ind	Yes
CR143	China core germplasm	02428	TeJ	YES
CR144	China core germplasm	IRAT109	TrJ	Yes
CR145	China core germplasm	XINGGUO	TeJ	Yes
CR146	China core germplasm	DONGTINGWANXIAN3	Ind	No
CR147	China core germplasm	SANBAILI2	Ind	No
CR148	China core germplasm	CHIKENUO2	TeJ	No
CR149	China core germplasm	L301B	Ind	Yes
CR150	China core germplasm	BLACKRICE MILYANG188	TeJ	No
CR151	China core germplasm	108 S	Ind	YES
CR152	China core germplasm	HUAJINGXIAN74	Ind	Yes
CR153	China core germplasm	ZIHUI100	Ind	Yes
CR154	China core germplasm	HEIHEAIHUI	Ind	No
CR155	China core germplasm	GUANGXIHONGMI	Ind	No
CR156	China core germplasm	ZIYEDAO	Ind	No
CR157	China core germplasm	MDJ8	TeJ	No
CR158	China core germplasm	LIAOJING454	TeJ	No
CR159	China core germplasm	NPSD1	Ind	No
CR160	China core germplasm	TEQING	Ind	Yes
CR161	China core germplasm	Cheng-Hui 448	Ind	Yes
CR162	China core germplasm	FENG-AI-ZAN	Ind	Yes
CR163	China core germplasm	GANG16	Ind	No
CR164	China core germplasm	YUANJING7	TeJ	Yes
CR165	China core germplasm	YUE-XIANG-ZAN	Ind	Yes
CR166	China core germplasm	ZHONG 413	Ind	Yes
CR167	China core germplasm	ZONG-YOU-ZAO 81	Ind	No
CR168	China core germplasm	TQW	Ind	No
CR169	China core germplasm	WDK3	Ind	No
CR170	China core germplasm	PENG-SHAN-TIE-GAN-ZAN	Ind	No
CR171	China core germplasm	WTY2	Ind	No
CR172	International Rice Molecular Breeding Program	Haoannong	Ind	No
CR173	International Rice Molecular Breeding Program	HR 98	Ind	No
CR174	International Rice Molecular Breeding Program	MR 84	Ind	No
CR175	International Rice Molecular Breeding Program	Tetep	Ind	No
CR176	International Rice Molecular Breeding Program	BR 11	Ind	Yes
CR177	International Rice Molecular Breeding Program	CDR 22	Ind	Yes
CR178	International Rice Molecular Breeding Program	MR 185	Ind	Yes
CR179	International Rice Molecular Breeding Program	IR68552-55-3-2	Ind	Yes
CR180	International Rice Molecular Breeding Program	LEMONT	TrJ	Yes
CR181	International Rice Molecular Breeding Program	IRAT 352	Ind	Yes
CR182	International Rice Molecular Breeding Program	JP-5	TrJ	Yes
CR183	International Rice Molecular Breeding Program	Ajaya	Ind	YES
CR184	International Rice Molecular Breeding Program	Budda	Ind	No
CR185	International Rice Molecular Breeding Program	Tek Si Chut	TeJ	Yes
CR186	International Rice Molecular Breeding Program	Eiko	TeJ	No
CR187	International Rice Molecular Breeding Program	Serendah Kunin	TrJ	Yes
CR188	International Rice Molecular Breeding Program	SAL-BUI-BAO	TrJ	Yes
CR189	International Rice Molecular Breeding Program	Ziri	TrJ	Yes
CR190	International Rice Molecular Breeding Program	Varylava16	TrJ	No
CR191	International Rice Molecular Breeding Program	Giza14	TeJ	No
CR192	International Rice Molecular Breeding Program	Bintapan	Ind	Yes
CR193	International Rice Molecular Breeding Program	SADAJIRA 19-303	Ind	Yes
CR194	International Rice Molecular Breeding Program	Asominori	TeJ	No
CR195	International Rice Molecular Breeding Program	MASOLI	Ind	Yes
CR196	International Rice Molecular Breeding Program	KALAMKATI	TrJ	No
CR197	International Rice Molecular Breeding Program	C418	Ind	Yes
CR198	International Rice Molecular Breeding Program	R644	Ind	Yes
CR199	International Rice Molecular Breeding Program	Y134	Ind	Yes
CR200	International Rice Molecular Breeding Program	BG90-2	Ind	Yes
CR201	International Rice Molecular Breeding Program	BASMATI 370	Ind	Yes
CR202	International Rice Molecular Breeding Program	IR72	Ind	Yes
CR203	International Rice Molecular Breeding Program	PR 106	Ind	Yes
CR204	International Rice Molecular Breeding Program	CISANGGARUNG	Ind	No
CR205	International Rice Molecular Breeding Program	AMOL3	Ind	No
CR206	International Rice Molecular Breeding Program	KHAZAR	TrJ	Yes
CR207	International Rice Molecular Breeding Program	MILYANG 23	Ind	Yes
CR208	International Rice Molecular Breeding Program	KASALATH	Ind	No
CR209	International Rice Molecular Breeding Program	MANAWTHUKHA	Ind	Yes
CR210	International Rice Molecular Breeding Program	BG94-1	Ind	Yes
CR211	International Rice Molecular Breeding Program	CR203	Ind	Yes
CR212	International Rice Molecular Breeding Program	OM997	Ind	Yes
CR213	International Rice Molecular Breeding Program	PSB RC28	Ind	Yes
CR214	International Rice Molecular Breeding Program	IR58025B	Ind	Yes
CR215	International Rice Molecular Breeding Program	B4122	Ind	No
CR216	International Rice Molecular Breeding Program	DHAN4	TeJ	Yes
CR217	International Rice Molecular Breeding Program	Pusa (Basmati 1)	Ind	Yes
CR218	International Rice Molecular Breeding Program	ASD16	Ind	YES
CR219	International Rice Molecular Breeding Program	TAI-ZHONG-XIAN 10	Ind	No
CR220	International Rice Molecular Breeding Program	KHUMAL 4	Ind	No
CR221	International Rice Molecular Breeding Program	BABAOMI	Ind	Yes
CR222	International Rice Molecular Breeding Program	BASMATI 385-1	TrJ	Yes
CR223	International Rice Molecular Breeding Program	BHAVANI	Ind	Yes
CR224	International Rice Molecular Breeding Program	TYPE 3	Ind	No
CR225	International Rice Molecular Breeding Program	TB154E-TB-2	Ind	No
CR226	International Rice Molecular Breeding Program	BINAM	TrJ	No
CR227	International Rice Molecular Breeding Program	DOMSIAH	TrJ	Yes
CR228	International Rice Molecular Breeding Program	BASMATI 385-2	TrJ	No
CR229	International Rice Molecular Breeding Program	IR6	Ind	Yes
CR230	International Rice Molecular Breeding Program	OM1706	Ind	Yes
CR231	International Rice Molecular Breeding Program	X22	Ind	Yes
CR232	International Rice Molecular Breeding Program	X23	Ind	Yes
CR233	International Rice Molecular Breeding Program	C71	TeJ	Yes
CR234	International Rice Molecular Breeding Program	C70	Ind	Yes
CR235	International Rice Molecular Breeding Program	YUNHUI 11	TeJ	No
CR236	International Rice Molecular Breeding Program	ASD 18-1	Ind	YES
CR237	International Rice Molecular Breeding Program	POKHRELI	Ind	Yes
CR238	International Rice Molecular Breeding Program	CHHOMRONG	TeJ	No
CR239	International Rice Molecular Breeding Program	FR26	Ind	No
CR240	International Rice Molecular Breeding Program	ASD 18-2	Ind	No
CR241	International Rice Molecular Breeding Program	RUSTY LATE	Ind	Yes
CR242	International Rice Molecular Breeding Program	YEN-FENG-CHU	Ind	No
CR243	International Rice Molecular Breeding Program	RUBIO	TrJ	Yes
CR244	International Rice Molecular Breeding Program	MOLOK	TrJ	No
CR245	International Rice Molecular Breeding Program	CHIPDA	Ind	No
CR246	International Rice Molecular Breeding Program	DACCA 6	TrJ	No
CR247	International Rice Molecular Breeding Program	ZALE	Ind	No
CR248	International Rice Molecular Breeding Program	AMARELES	TrJ	YES
CR249	International Rice Molecular Breeding Program	UP15	Ind	Yes
CR250	International Rice Molecular Breeding Program	UZ-ROSZ 275	TrJ	Yes
CR251	International Rice Molecular Breeding Program	AP 423	TrJ	No
CR252	International Rice Molecular Breeding Program	IRAT26	TrJ	No

## Sheet: S2
Supplementary Data Set 2. Primers used in this study
Forward primer	Sequence	Reverse primer	Sequence	Application
Indel 2F	GAGCTAGACGACACAACGATATATAG	Indel 2R	CACGAGAAATTACACACGCAC	INDEL marker for mapping
MP01101F	ctcagaagttgccagggaac	MP01101R	ctgatgcgtgacacagcc	INDEL marker for mapping
MP01103F	tgatagcagtttctggtcctg	MP01103R	gaaatgaactttatgtttggatagatg	INDEL marker for mapping
MP01110F	ttcgatgggttgatgtggta	MP01110R	agaagggctgaatctctcca	INDEL marker for mapping
MP01113F	gtctgagaaacgtggttccac	MP01113R	cacttgactgtgcaagagatg	INDEL marker for mapping
MP01116F	gtccatcacgacgaaccaac	MP01116R	aacccctgtcaaaaccatcc	INDEL marker for mapping
MP01117F	actggagaagaaaggccgaa	MP01117R	gtcttgcatgcttgtggagt	INDEL marker for mapping
MP01121F	atgaattgtgtcgtcggcag	MP01121R	acatcgctgagttttgaggc	INDEL marker for mapping
MP01125F	gtgattgcgaagtcatgcgt	MP01125R	ccgccactacacaaacacat	INDEL marker for mapping
MP01131F	gaactaatcaagcatgcacgag	MP01131R	tttcatctcaagtttgttcacgt	INDEL marker for mapping
MP01133F	gctatttcccattccaggcc	MP01133R	ctgggtttgaggttgtgtcg	INDEL marker for mapping
sqGH3.2P1F	CGAGCTTATATGGAAGATGAGTCG	sqGH3.2P1R	CCCGACCGGTCGGGTTGTGTAG	Sequencing for promoter of OsGH3-2
sqGH3.2P2F	CGTCCAACCTTGATAATACAT	sqGH3.2P2R	CGCCCTTCCATGCCGTGGCG	Sequencing for promoter of OsGH3-3
RM11698F	ATCAGCATCCCAAAGCTAGAACC	RM11698R	AACCGTATATTGAGGGAGCAAGC	SSR marker for mapping
RM11701F	CTGGTGGAGTTGCAGTGCCTCTAGC	RM11701R	CCTTGCTGCTTTCTCATTGAAACTGG	SSR marker for mapping
RM11709F	CAGCCCGGCAGTCTATATTTCG	RM11709R	ACTGACGACGGGCTAGTGTTCC	SSR marker for mapping
RM11716F	CCTCTACCTCGCCCAACAGC	RM11716R	GAGGACCGACTCCCTGATCG	SSR marker for mapping
OsGH3-2-crispF	AGTTCATGACGGGCATGAGGgttttagagctagaaatagcaagtta	OsGH3-2-crispR	CCTCATGCCCGTCATGAACTgccacggatcatctgcacaactc	Crispr vector
OsGH3-2-1301SF	atgatgatgataaaggtaccATGGCTCCGGCGGCGGTGGCTGCG	OsGH3-2-1301SR	ctagaggatccccgggtaccCTTCTTGTGCGGGCTGTATTTGG	Clone OsGH3-2 for over expression
OsGH3-2-pds1301.1F	agggcgcgcctgcaggtaccGTCCGCCGCAAGAACGTGCTCCT	OsGH3-2-pds1301.1R	tccacatcgcgataggtaccTCACTTCTTGTGCGGGCTGTATT	Clone OsGH3-2 cDNA for RNAi
OsGH3-2-pds1301.2F	aggactctagacccactagtGTCCGCCGCAAGAACGTGCTCCT	OsGH3-2-pds1301.2R	gcagacccgggaggactagtTCACTTCTTGTGCGGGCTGTATT	Clone OsGH3-2 cDNA for RNAi
OsGH3-2-lucF	ctatagggcgaattgggtacTATATGTAATACTGAACACATTTTA	OsGH3-2-lucR	ggcggccgctctagaactagtggatcGAATATCTCTCTCCCCTAATTAG	Clone OsGH3-2 promoter for transcriptional activity
OsGH3-2rtF	CGAGGAGGTGATGGACTACG	OsGH3-2rtR	GGCTGAAGTGCTTGGAGATG	realtime PCR for OsGH3-2
UbiquitinF	AACCAGCTGAGGCCCAAGA	UbiquitinR	ACGATTGATTTAACCAGTCCATGA	realtime PCR for Ubiqutin
OsNCED1rtF	TCCAGTCACAGCACCAATGATAC	OsNCED1rtR	TGTTCCACA GTAACTCGTAATTTCG	realtime PCR
OsNCED3rtF	CCCCTCCCAAACCATCCAAACCGA	OsNCED3rtR	TGTGAGCATATCCTGGCGTCGTGA	realtime PCR
OsNCED5rtF	CCCAGCTTGAAGCTTTTGCT	OsNCED5rtR	ACAACACTGCAACTATCCCTATCACT	realtime PCR
OsCRTISOrtF	GATCATGTGTGCTCATCGAGTTG	OsCRTISOrtR	CCCAAGAAGACCCGCATCT	realtime PCR
OsLCYrtF	GGTGCCTCGTCCAGTACGA	OsLCYrtR	CATGAACAGCATCTTGTCGATGT	realtime PCR
OsPSYrtF	AGGCCAACGATTACAACAACTTC	OsPSYrtR	TAAGCTTTAGGCAGAGCCACAAT	realtime PCR
OsTATCrtF	TTGTTGTTGGCGCTGTAGTTG	OsTATCrtR	GACCAGCCAAGAGCATCTGAGT	realtime PCR
OsZDSrtF	GGAACCAAAGGTGGCATACG	OsZDSrtR	CAATGGGTTCAATGATCGGTTA	realtime PCR
OsPDSrtF	AATGCTGGAGTTGGTCTTTGCT	OsPDSrtR	TTGCTTCGATGATTTCAGTGTCA	realtime PCR
OsZEPrtF	CGAACTTCCCTGTCCGTTTC	OsZEPrtR	GGAACACGGCCTTTTTATCTGA	realtime PCR
OsABA2rtF	GTCAAGTCGTGCCAGCGTTAG	OsABA2rtR	TTTAGGCTTGATAGACGCAACCA	realtime PCR
OsABA8ox1rtF	GATGAAGAGGCCCTGATTGG	OsABA8ox1rtR	GATTATTCGACCTATAGCTGCATCTG	realtime PCR
OsABA8ox2rtF	CACGTACTACTGCTGATGGTGGCT	OsABA8ox2rtR	GATTACAGGAGAGATCGATCGA	realtime PCR
OsABA8ox3rtF	ATGGCCTTCTCGCGAAATT	OsABA8ox3rtR	ATCACCGTTCTGGCAACCA	realtime PCR
OsABI1rtF	CAGAGTCATCAACTGGAACGGTTAC	OsABI1rtR	CACGAACGGCTTCAGGTAGTAGT	realtime PCR
OsABI2rtF	CAAGGTTATCCAATGGAATGGTTAT	OsABI2rtR	CAGGTATTTGTCCCCGATTGAT	realtime PCR
OsABI3rtF	AGCTCCGTATTATAACCGATGG	OsABI3rtR	CAACCAAACCATGCGTACTTAA	realtime PCR
OsABI5rtF	AGTGGCACACTCATCCTGCTT	OsABI5rtR	TGAAAGAAGACTTAATGTGCAAATCC	realtime PCR
OsABL1rtF	GCGGCAGAGGCGGATGAT	OsABL1rtR	GTTCGTCGGAGGCAAAATCT	realtime PCR
OsVP1rtF	AAGATGACCCAAGAAACCCA	OsVP1rtF	GGTACAGCATAGGAGTGAAT	realtime PCR
OsPP2C09rtF	AGCGTCGTCGTCGTAGAT	OsPP2C09rtR	AAAGAAAGCAATCATGGAGCATAG	realtime PCR
OsPP2C49rtF	GGCTTATTCTCTTCCTCCTCTAT	OsPP2C49rtR	AGTAAATTCTTTGCGACGATGAT	realtime PCR
Dehydrin1rtF	GAAGATCAAGGAGAAGCTCCCC	Dehydrin1rtR	ATGCATGGACAGTTGCACGAA	realtime PCR
Dehydrin2rtF	CCCGGCCAGCACTAAATAAG	Dehydrin2rtR	AAACTGCACGTACATCACGACAT	realtime PCR
OsLEA1rtF	TCGGGATGTCAGGCGATAA	OsLEA1rtR	GCTTGTAGGTGCTGGTGTCCTT	realtime PCR
OsLEA2rtF	GTCGCAAGTCGAAGCACAAA	OsLEA2rtR	TGCGTTGCGTATCAGTGTGA	realtime PCR
OsLEA3rtF	GGTGATGTGTACTGATGATGTT	OsLEA3rtR	ACAAATGCGGGCTTTAGG	realtime PCR
Tubulin-F	GCTGACCACACCTAGCTTTGG	Tubulin-R	AGGGAACCTTAGGCAGCATGT	realtime PCR
